# Supplementary material for: Lipidomic Analysis of Roseobacters of the Pelagic RCA Cluster and Their Response to Phosphorus Limitation
Source: Front Microbiol. 2020 Dec 21;11:552135. doi: 10.3389/fmicb.2020.552135 (PMC7779409; doi:10.3389/fmicb.2020.552135)
Supplement: Supplementary file 1 [file Table_1.XLSX]

## Sheet: RCA lipids
		APG1 925.8	APG2 953.8	APG3 967.8	Total APG			OL1 703.7	OL2 717.7	Total OL			PA1 771.7	PA2 729.7	PA3 757.7	Total PA			PE1 714.7	PE2 742.7	PE3 756.7	Total PE			PG1 745.7	PG2 773.7	PG3 787.7	Total PG			SPE (internal standard)
Sample Name		Area Target	Area Target	Area Target	Area Target	Ratio to SPE		Area Target	Area Target	Area Target	Ratio to SPE		Area Target	Area Target	Area Target	Area Target	Ratio to SPE		Area Target	Area Target	Area Target	Area Target	Ratio to SPE		Area Target Cmpd	Area Target Cmpd	Area Target	Area Target	Ratio to SPE		Area Target 589.7
IMCC_1933_neg_1		1533448704	1494107136	44400096	3071955936	124.866		2780663	2.21506e+06	4.99572e+06	0.203062		1.23877e+06	4.65011e+06	7.41494e+06	1.33038e+07	0.540762		27147588	27125778	4.34278e+06	5.86161e+07	2.38258		3640172672	7389408512	1035371264	12064952448	490.406		24601972
IMCC_1933_neg_2		1503460480	1490656512	47002084	3041119076	127.82		2765785	2.27046e+06	5.03625e+06	0.211676		1.25836e+06	4.06711e+06	6571698	1.18972e+07	0.500044		27282248	27075178	4672432	59029858	2.48105		3717506176	7520307712	1121172800	12358986688	519.454		23792252
IMCC_1933_neg_3		1498936448	1469668480	44676004	3013280932	129.434		2.73008e+06	2277486	5.00757e+06	0.215097		1.22826e+06	4.20241e+06	6.61558e+06	1.20463e+07	0.51744		26061116	26024690	4.15499e+06	5.62408e+07	2.41579		3723033472	7402932224	1085140032	12211105728	524.521		23280498
RCA_LE17_neg_1		572745600	452318528	3.60043e+06	1.02866e+09	56.5573		4.77376e+06	1.10071e+06	5.87447e+06	0.322986		590758	4.61492e+06	5.32146e+06	10527139	0.578795		51634388	41019872	2.50534e+06	9.51596e+07	5.23199		4303816960	5909018112	164900144	10377735216	570.581		18188018
RCA_LE17_neg_2		1107181312	860368704	8400863	1975950879	80.3089		4.0987e+06	1.12887e+06	5.22757e+06	0.212465		590742	7.89543e+06	10735695	1.92219e+07	0.781238		72874648	57530492	2977216	133382356	5.42108		7354676736	10258118144	312247264	17925042144	728.53		24604384
RCA_LE17_neg_3		1118498560	872377536	7624330	1998500426	89.1953		3903242	1175328	5078570	0.226662		555631	7892889	10538523	18987043	0.847413		72176064	56883048	3.20276e+06	1.32262e+08	5.90299		7220514816	10144464896	314100816	17679080528	789.037		22405900
RCA_23_neg_1		1999030912	1042921792	60164108	3102116812	121.12		7.75011e+06	8998267	1.67484e+07	0.653927		2.06604e+06	8728089	9185805	1.99799e+07	0.780101		92550120	45867908	13304420	151722448	5.92388		7241634048	8823395840	1677993408	17743023296	692.762		25611992
RCA_23_neg_2		1989502848	998473024	63811780	3051787652	124.87		7857056	9534443	17391499	0.711606		2.10438e+06	8900841	9241954	2.02472e+07	0.828451		94552880	44567916	13079242	152200038	6.22755		7050062848	8560405760	1596760896	17207229504	704.066		24439804
RCA_23_neg_3		1891498240	942781056	60832504	2895111800	125.776		7.49544e+06	9318223	1.68137e+07	0.730457		2.21054e+06	8863779	9630520	2.07048e+07	0.899507		92030720	45089868	13190064	150310652	6.53014		7125079808	8531662592	1662494016	17319236416	752.422		23017992
FZCC0023+P_neg1		458780512	152710608	45749208	657240328	34.5455		840268	3.94154e+06	4.78181e+06	0.251339		2.0984e+06	3.84509e+06	1.98109e+06	7.92458e+06	0.416528		55383132	15215076	24783390	95381598	5.0134		2272537280	1486699648	1360984192	5120221120	269.126		19025348
FZCC0023+P_neg2		470151968	148296448	48019632	666468048	33.3093		796779	3.82781e+06	4.62459e+06	0.231132		1.85243e+06	3.36834e+06	1.60196e+06	6822733	0.340993		58600088	14790176	24659760	98050024	4.90043		2384792384	1556897792	1434329728	5376019904	268.687		20008452
FZCC0023+P_neg3		447440768	139291472	43613948	630346188	32.4165		845561	4089283	4.93484e+06	0.253782		1.70151e+06	3257521	1.60406e+06	6.56309e+06	0.337516		55233488	14497287	23442010	93172785	4.79155		2320961600	1511827584	1347188448	5179977632	266.388		19445244
FZCC0023-P_neg1		14775031	8.31248e+06	3.2301e+06	26317606	1.54499		3.05539e+06	1.47557e+06	4.53096e+06	0.265992		524147	783663	476726	1.78454e+06	0.104762		8.03959e+06	2.05354e+06	5421917	1.5515e+07	0.910818		74587370	65121770	120940164	260649304	15.3015		17034194
FZCC0023-P_neg2		38214016	18890446	8554643	65659105	3.30327		771459	1.17172e+06	1.94318e+06	0.0977603		570221	1.0527e+06	283751	1.90667e+06	0.0959237		7375425	2.71935e+06	8064537	1.81593e+07	0.913585		225263264	201248640	362799072	789310976	39.7098		19876976
FZCC0023-P_neg3		37596460	18662072	8856378	65114910	3.22101		702658	1.17683e+06	1.87948e+06	0.0929717		575416	1.14041e+06	280369	1.99619e+06	0.098745		7.13192e+06	2505534	7.98667e+06	17624124	0.871806		222596720	199231592	350044192	771872504	38.1819		20215652
FZCC0040+P_neg1		202277824	279371776	37242640	518892240	25.9541		1.22629e+06	7.07798e+06	8.30427e+06	0.415365		1.96327e+06	2.50061e+06	4.55859e+06	9022463	0.451287		40792376	55017200	30897550	126707126	6.33766		1364872768	4658454144	1543891200	7567218112	378.499		19992724
FZCC0040+P_neg2		192350176	268436064	34749616	495535856	25.9692		1081469	6.86684e+06	7.94831e+06	0.416542		1977784	2.36871e+06	4849591	9.19609e+06	0.481933		40738540	54775148	31238560	126752248	6.64262		1353460992	4537559168	1473125440	7364145600	385.928		19081658
FZCC0040+P_neg3		190270864	255185392	33195226	478651482	24.8716		1.08488e+06	6750610	7.83549e+06	0.407147		1.99072e+06	2.36954e+06	4523874	8.88414e+06	0.461636		40529744	56437464	33035994	130003202	6.75521		1337902656	4515754752	1553102912	7406760320	384.869		19244882
FZCC0040-P_neg1		4900751	10955261	2.68803e+06	1.8544e+07	0.904171		848795	1.22522e+06	2.07402e+06	0.101125		326732	1.02542e+06	442844	1.795e+06	0.0875205		5897211	7.03648e+06	4405773	1.73395e+07	0.845438		68490230	323391848	155659344	547541422	26.697		20509448
FZCC0040-P_neg2		4748012	10908259	2427145	18083416	0.925487		770356	1.05875e+06	1.82911e+06	0.0936114		397139	1.02414e+06	517288	1.93857e+06	0.0992137		5505154	6780419	4.35856e+06	1.66441e+07	0.851826		65108182	306225560	150078488	521412230	26.6853		19539342
FZCC0040-P_neg3		4954728	10543707	2.47115e+06	1.79696e+07	0.893013		790300	1125911	1.91621e+06	0.0952277		308588	910932	538859	1.75838e+06	0.0873841		5.07543e+06	6779583	4352472	1.62075e+07	0.805444		68953334	310741136	149639232	529333702	26.3057		20122420
FZCC0042+P_neg1		78031936	71819264	7126666	156977866	7.64363		948427	4304407	5.25283e+06	0.255773		1.02737e+06	1.76858e+06	1995571	4.79151e+06	0.23331		20654906	12541347	12634806	45831059	2.23163		864497920	1859283648	727448576	3451230144	168.049		20537072
FZCC0042+P_neg2		79858616	68416808	6879260	155154684	7.74046		897802	4.36291e+06	5.26071e+06	0.26245		1.01285e+06	1.82905e+06	1.87054e+06	4.71245e+06	0.235098		20025422	12065136	12309191	44399749	2.21505		847650432	1895327488	720014144	3462992064	172.764		20044624
FZCC0042+P_neg3		78287760	68995280	7.29733e+06	1.5458e+08	8.12879		929666	4226174	5.15584e+06	0.271126		895446	1.64363e+06	1816122	4.3552e+06	0.229023		20254584	12299638	12594931	45149153	2.37422		835335328	1859724480	728027712	3423087520	180.007		19016406
FZCC0042-P_neg1		7072716	9736426	764712	1.75739e+07	0.890455		741481	1.12727e+06	1.86875e+06	0.0946884		242418	1.08687e+06	376286	1.70558e+06	0.0864203		5157552	2.31847e+06	2135874	9.6119e+06	0.487028		83764680	206743608	91492944	382001232	19.3557		19735812
FZCC0042-P_neg2		7405988	9834521	660618	1.79011e+07	0.905371		797187	1.13752e+06	1.93471e+06	0.0978504		213785	1.07005e+06	366825	1.65066e+06	0.0834843		5078960	2.22906e+06	1.99497e+06	9.30299e+06	0.47051		84186484	212662376	88590732	385439592	19.4941		19772138
FZCC0042-P_neg3		6.63913e+06	9566082	730343	1.69356e+07	0.900944		762332	1.03918e+06	1.80151e+06	0.0958373		205827	874399	379589	1.45981e+06	0.0776598		4.8231e+06	2.18849e+06	1.97661e+06	8.98821e+06	0.478158		87912588	222708416	95094436	405715440	21.5834		18797568
